# Supplementary material for: Citric Acid and Sodium Bicarbonate as an Alternative Carbon Dioxide Source for Mosquito Surveillance
Source: Insects. 2025 Jan 16;16(1):90. doi: 10.3390/insects16010090 (PMC11765980; doi:10.3390/insects16010090)
Supplement: Supplementary file 1 [file insects-16-00090-s001.zip]

Archive with 1 entries (1 files):
- insects-3390765-supplementary.pdf
